# Supplementary material for: High-Density Linkage Mapping of Agronomic Trait QTLs in Wheat under Water Deficit Condition using Genotyping by Sequencing (GBS)
Source: Plants (Basel). 2022 Sep 27;11(19):2533. doi: 10.3390/plants11192533 (PMC9571144; doi:10.3390/plants11192533)
Supplement: Supplementary file 1 [file plants-11-02533-s001.zip]

Archive with 1 entries (1 files):
- plants-1863299-supplementary.pdf
